# Supplementary material for: Identification and Characterization of Tunneling Nanotubes Involved in Human Mast Cell FcεRI-Mediated Apoptosis of Cancer Cells
Source: Cancers (Basel). 2022 Jun 14;14(12):2944. doi: 10.3390/cancers14122944 (PMC9220880; doi:10.3390/cancers14122944)
Supplement: Supplementary file 1 [file cancers-14-02944-s001.zip]

Archive with 7 entries (7 files):
- cancers-1714124-supplementary.pdf
- Videos-SI File/.DS_Store
- Videos-SI File/Video (S1).avi
- Videos-SI File/Video (S2).avi
- Videos-SI File/Video (S3).avi
- Videos-SI File/Video (S4).avi
- Videos-SI File/Video (S5).avi
